# Supplementary material for: Quality Assessment and Classification of Codonopsis Radix Based on Fingerprints and Chemometrics
Source: Molecules. 2023 Jun 29;28(13):5127. doi: 10.3390/molecules28135127 (PMC10343490; doi:10.3390/molecules28135127)
Supplement: Supplementary file 1 [file molecules-28-05127-s001.zip]

Archive with 1 entries (1 files):
- molecules-2448387-supplementary.pdf
